# Supplementary material for: Phase Transformation on Two-Dimensional MoTe2 Films for Surface-Enhanced Raman Spectroscopy
Source: Molecules. 2024 Nov 4;29(21):5216. doi: 10.3390/molecules29215216 (PMC11547442; doi:10.3390/molecules29215216)
Supplement: Supplementary file 1 [file molecules-29-05216-s001.zip]

Archive with 1 entries (1 files):
- molecules-3270298-supplementary.pdf
